# Supplementary material for: Predicting ADMET Properties from Molecule SMILE: A Bottom-Up Approach Using Attention-Based Graph Neural Networks
Source: Pharmaceutics. 2024 Jun 7;16(6):776. doi: 10.3390/pharmaceutics16060776 (PMC11207804; doi:10.3390/pharmaceutics16060776)
Supplement: Supplementary file 1 [file pharmaceutics-16-00776-s001.zip]

Archive with 1 entries (1 files):
- pharmaceutics-2823297-supplementary.pdf
